# Supplementary material for: Imaging cellular pharmacokinetics of 18F-FDG and 6-NBDG uptake by inflammatory and stem cells
Source: PLoS One. 2018 Feb 20;13(2):e0192662. doi: 10.1371/journal.pone.0192662 (PMC5819797; doi:10.1371/journal.pone.0192662)
Supplement: S1 File — (XLSX) [file pone.0192662.s001.xlsx]

## Sheet: Sheet1
Macrophages									IPSC w/o reporter gene									SSEA-4
x	y	Observed deacy/ROI	# of cells	Observed Decay/cell	obverved decay/cell/sec	Average obverved decay/cell/sec	STD		x	y	Observed deacy/ROI	# of cells	Observed Decay/cell	obverved decay/cell/sec	Average obverved decay/cell/sec	STD		x	y	Observed deacy/ROI	# of cells	Observed Decay/cell	obverved decay/cell/sec	Average obverved decay/cell/sec	STD	SSEA4 vs. iPSCS	19.6567
75.7281	92.9444	455	1	455	0.0842593	0.0428796	0.0233512		107.167	150.582	266	3	88.6667	0.022735	0.0538974	0.0256296		124.029	128.5	1278	1	1278	0.0946667	0.067084	0.0283992	SSEA4 vs. macrophages=(	36.0806
66.7456	101.178	234	1	234	0.0433333				80.9678	137.108	288	1	288	0.0738462				140.257	127.175	1218	1	1218	0.0902222
103.424	87.7047	405	1	405	0.075				97.4357	85.4591	307	1	307	0.0787179				178.309	58.1	706	1	706	0.0522963
137.857	202.98	289	1	289	0.0535185				132.617	106.418	238	3	79.3333	0.0203419				165.095	166.917	1261	1	1261	0.0934074
176.781	193.997	234	1	234	0.0433333				156.57	193.997	339	2	169.5	0.0434615				84.813	149.926	1331	1	1331	0.0985926
168.547	173.787	214	2	107	0.0198148				190.254	171.541	397	1	397	0.101795				116.535	181.091	1166	2	583	0.0431852
158.816	171.541	228	1	228	0.0422222				152.827	67.4942	293	2	146.5	0.0375641				193.891	157.161	1050	2	525	0.0388889
113.155	164.804	192	1	192	0.0355556				111.658	92.1959	245	1	245	0.0628205				152.152	193.335	1012	3	337.333	0.0249877
71.2368	130.371	153	2	76.5	0.0141667				119.143	136.36	192	1	192	0.0492308				89.2652	189.996	1238	2	619	0.0458519
137.857	74.9795	190	2	95	0.0175926				200.734	156.57	378	2	189	0.0484615				154.935	99.2826	1198	1	1198	0.0887407
	halflife
	macro vs. iPS	#REF!
	macro vs. SSEA	#REF!
18FDG
Observation Time (Min)	Macrophages	iPSCs	MSCs
0	0.01	0.01	0.01
5	0.036	0.045	0.077
10	0.048	0.054	0.095
15	0.045	0.056	0.1
20	0.036	0.055	0.105
25	0.03	0.053	0.106
30	0.024	0.051	0.107
35	0.02	0.049	0.108
40	0.018	0.045	0.108
45	0.016	0.043	0.107
50	0.015	0.041	0.105
55	0.014	0.0409	0.105
60	0.013	0.0402	0.105
65	0.012	0.04	0.104
70	0.011	0.04	0.102
75	0.011	0.04	0.1
80	0.01	0.04	0.099
85	0.01	0.04	0.097
90	0.01	0.04	0.095
6-NBDG
Observation Time (Min)	Macrophages	iPSCs	MSCs
0	0.01	0.01	0.01
5	0.067	0.035	0.026
10	0.085	0.044	0.03
15	0.09	0.046	0.032
20	0.089	0.045	0.033
25	0.08	0.043	0.032
30	0.067	0.041	0.029
35	0.058	0.039	0.024
40	0.048	0.035	0.021
45	0.037	0.033	0.02
50	0.028	0.031	0.015
55	0.018	0.0309	0.013
60	0.012	0.0302	0.01
65	0.01	0.03	0.009
70	0.009	0.03	0.0078
75	0.005	0.029	0.0055
80	0.002	0.027	0.0044
85	0.001	0.026	0.0031
90	0.001	0.025	0.001
